# Supplementary material for: Microbiome Shift, Diversity, and Overabundance of Opportunistic Pathogens in Bovine Digital Dermatitis Revealed by 16S rRNA Amplicon Sequencing
Source: Animals (Basel). 2020 Oct 3;10(10):1798. doi: 10.3390/ani10101798 (PMC7599724; doi:10.3390/ani10101798)
Supplement: Supplementary file 1 [file animals-10-01798-s001.zip]

Archive with 1 entries (1 files):
- animals-929224-supplementary.xlsx
