# Supplementary material for: Microbiome Shift, Diversity, and Overabundance of Opportunistic Pathogens in Bovine Digital Dermatitis Revealed by 16S rRNA Amplicon Sequencing
Source: Animals (Basel). 2020 Oct 3;10(10):1798. doi: 10.3390/ani10101798 (PMC7599724; doi:10.3390/ani10101798)
Supplement: Supplementary file 1 [file animals-10-01798-s001.zip › animals-929224-supplementary.xlsx]

## Sheet: Sheet1
Species	Normal	BDD
Acholeplasma axanthum	0.0139914	0.0314481
Acholeplasma brassicae	0	0.0065294
Acholeplasma granularum	0	0.00571935
Acholeplasma laidlawii	0.0209871	0
Acholeplasma modicum	0	2.77274
Acholeplasma morum	0	5.02555
Acholeplasma parvum	0.0629613	0
Acholeplasma vituli	0.0244849	0.893583
Acinetobacter albensis	0.0104935	0
Acinetobacter equi	0.465214	0
Acinetobacter guangdongensis	0	0.0136344
Acinetobacter indicus	0.972402	0
Acinetobacter lwoffii	0.0104935	0
Aequorivita viscosa	2.03575	0
Aestuariicella hydrocarbonica	0	0.0018957
Aliicoccus persicus	0	0.0047552
Alistipes finegoldii	0	0.00794729
Alistipes putredinis	0	0.0039129
Alistipes timonensis	0	0.0018957
Alkaliphilus hydrothermalis	0	0.146881
Alloiococcus otitis	0.0104935	0
Alloprevotella rava	0	0.0021387
Altibacter lentus	0	0.0108631
Anaerobacterium chartisolvens	0	0.0018957
Anaerococcus mediterraneensis	0	0.0684373
Anaerophaga thermohalophila	0	0.00529819
Anaerotignum aminivorans	0.0104935	0
Anaerovorax odorimutans	0	0.620056
Aquihabitans daechungensis	0.0104935	0
Arcobacter cryaerophilus	0.0769527	0
Arthrobacter endophyticus	0.0769527	0.0018957
Atopobacter phocae	0.0174892	0
Atopostipes suicloacalis	0.671587	0.0644688
Bacteroides barnesiae	0	0.030768
Bacteroides caecigallinarum	0	0.0235985
Bacteroides coprophilus	0.0104935	0
Bacteroides coprosuis	0	0.690941
Bacteroides intestinalis	0	0.0025276
Bacteroides luti	0.115429	0
Bacteroides plebeius	0	0.102163
Bacteroides pyogenes	0	0.0301174
Bacteroides stercorirosoris	0	0.318199
Bacteroides xylanolyticus	0.0104935	0
Barnesiella intestinihominis	0	0.00580825
Campylobacter corcagiensis	0.0209871	0.0331569
Campylobacter sputorum	0	0.0064724
Campylobacter ureolyticus	0	0.153148
Carboxylicivirga mesophila	0	5.89062
Carboxylicivirga taeanensis	0.0734548	0.0515996
Casaltella massiliensis	0	0.011195
Catabacter hongkongensis	0.0104935	0
Catonella morbi	0	0.424265
Chelativorans multitrophicus	0.0104935	0
Christensenella minuta	0	1.08402
Chryseobacterium montanum	0.0139914	0
Chryseobacterium pallidum	0	0.0120377
Clostridioides difficile	0.0104935	0
Clostridium cellulolyticum	0	0.0018957
Clostridium lactatifermentans	0	0.0018957
Clostridium leptum	0	0.0018957
Clostridium methylpentosum	0	0.00255985
Clostridium populeti	0.0244849	0
Clostridium propionicum	0	0.00315916
Clostridium saudiense	0	0.0051197
Clostridium straminisolvens	0	0.0018957
Clostridium ultunense	0	0.194665
Clostridium xylanolyticum	0.0209871	0.276547
Colidextribacter massiliensis	0.0104935	0
Corynebacterium callunae	0	0.0245627
Corynebacterium crudilactis	0.311309	0
Corynebacterium halotolerans	0	0.0020172
Corynebacterium marinum	2.32957	0.0792127
Corynebacterium maris	0.0104935	0
Corynebacterium pollutisoli	0	0.121981
Corynebacterium striatum	0	0.0047552
Corynebacterium testudinoris	0.0104935	0
Corynebacterium ulceribovis	0	0.288507
Corynebacterium xerosis	0.0489699	0
Cupriavidus metallidurans	0.0104935	0
Cytophaga fermentans	0	0.0018957
Cytophaga xylanolytica	0	0.00315916
Defluviitalea raffinosedens	0.0104935	0
Defluviitalea saccharophila	0	0.0405027
Desulfobacterium autotrophicum	0.0209871	0
Desulfonatronum thiosulfatophilum	0	0.00273801
Desulfovibrio alkalitolerans	0	0.00231685
Desulfovibrio desulfuricans	0	0.0991071
Desulfovibrio simplex	0	0.0692104
Devosia confluentis	0	1.17332
Dietzia aerolata	0.0559656	0
Dolosicoccus paucivorans	0.0104935	0
Eggerthella sinensis	0.0104935	0.0031595
Emergencia timonensis	0	0.00403439
Enterococcus aquimarinus	0.185386	0
Ercella succinigenes	0.0629613	0
Eremococcus coleocola	1.52156	0.0018957
Erysipelothrix inopinata	0	0.00686165
Erysipelothrix rhusiopathiae	0.0139914	0
Erysipelothrix tonsillarum	0.0209871	0
Ethanoligenens harbinense	0	0.0025276
Eubacterium coprostanoligenes	0.0104935	0
Eubacterium oxidoreducens	0	0.0018957
Eubacterium tenue	0.0139914	0
Eubacterium yurii	0	0.185967
Ezakiella peruensis	0	0.219912
Facklamia languida	0.164399	0.00884659
Facklamia miroungae	0.0174892	0
Facklamia tabacinasalis	0.0314806	0.0181466
Falcatimonas natans	0	1.24649
Falsiporphyromonas endometrii	0	0.0018957
Fastidiosipila sanguinis	0.0209871	0
Fenollaria massiliensis	0	0.0098104
Fermentimonas caenicola	1.97978	0.025948
Fibrobacter succinogenes	0.069957	0.0018957
Filifactor alocis	0	0.00315916
Flaviflexus salsibiostraticola	0.0314806	0.00695056
Flavobacterium anatoliense	0	0.00996449
Flavobacterium ardleyense	0.0104935	0
Flavobacterium cloacae	0.0139914	0
Flavobacterium ponti	0.0104935	0
Flavobacterium ummariense	0.0944419	0
Flintibacter butyricus	0	0.0020172
Fluviicola taffensis	0.0104935	0
Fodinicurvata halophila	0.0244849	0
Fretibacterium fastidiosum	0	0.0458331
Fusobacterium varium	0	0.573765
Gallicola barnesae	0	0.00226019
Geofilum rhodophaeum	1.12281	0
Geosporobacter ferrireducens	0	0.006319
Globicatella sanguinis	0.0104935	0
Granulicatella balaenopterae	0	0.0331168
Guggenheimella bovis	0.342789	0.0525176
Gulosibacter chungangensis	0.185386	0.0045448
Halolactibacillus halophilus	0.0104935	0
Halomonas mongoliensis	0.482703	0.00307025
Halomonas urumqiensis	0.0104935	0
Haloplasma contractile	0	0.0419443
Helcococcus kunzii	0.0104935	0.217549
Helcococcus seattlensis	0.069957	0.0133018
Helcococcus sueciensis	0	1.64264
Hungateiclostridium saccincola	0.0104935	0
Ignavigranum ruoffiae	0	0.164583
Ihubacter massiliensis	0.0104935	0.0046337
Intestinimonas butyriciproducens	0.0104935	0.00695874
Irregularibacter muris	0.0104935	0
Janibacter cremeus	0	0.0489624
Jeotgalibaca dankookensis	0	0.0169154
Jeotgalibaca porci	0.682081	0
Jeotgalicoccus halotolerans	0.0979398	0.0476677
Keratinibaculum paraultunense	0	0.0144757
Kocuria atrinae	0.0139914	0
Kushneria marisflavi	0.0104935	0
Lentimicrobium saccharophilum	0.0804505	0.0178143
Lunatimonas lonarensis	0	0.0021387
Lutaonella thermophila	0.0104935	0
Lysinibacillus boronitolerans	0.234356	0
Marinilabilia nitratireducens	0	0.0018957
Marinobacter hydrocarbonoclasticus	0.0139914	0
Marinobacter vinifirmus	0.493197	0.00529819
Marinospirillum minutulum	2.36455	0
Membranicola marinus	0.069957	0
Moheibacter stercoris	0	0.0018957
Moraxella boevrei	0.0944419	0
Moraxella lacunata	0.0104935	0
Murdochiella massiliensis	0	0.006019
Mycoplasma adleri	0	0.155294
Mycoplasma feliminutum	0	3.65078
Mycoplasma fermentans	0	1.02945
Mycoplasma hyopharyngis	0	0.567118
Myroides indicus	0	0.0352154
Natranaerovirga pectinivora	0	0.0020172
Natronoflexus pectinivorans	0.0104935	0
Negativicoccus massiliensis	0	0.01339
Nitrosomonas europaea	0	0.0018957
Nocardioides daphniae	0	0.0018957
Nocardioides solisilvae	0.0104935	0
Oblitimonas alkaliphila	3.79167	0.101085
Oleiphilus messinensis	0.825492	0.0117383
Oligella urethralis	0	0.212296
Oscillibacter ruminantium	0	0.0020172
Paludibacter propionicigenes	0	0.0541558
Papillibacter cinnamivorans	0.0139914	0.0457551
Parapedobacter koreensis	0	0.0154408
Parapedobacter soli	0	0.0202286
Paraprevotella clara	0.0314806	0.0246193
Parvimonas micra	0	0.301062
Pelagibacterium luteolum	0	0.0018957
Pelobacter propionicus	0	2.04353
Peptoclostridium difficile	0	0.0321451
Peptococcus niger	0	0.00294875
Peptoniphilus asaccharolyticus	0	0.00631832
Peptoniphilus coxii	0	0.00315916
Peptoniphilus indolicus	0	0.00315916
Peptoniphilus ivorii	0	0.00884659
Peptoniphilus koenoeneniae	0	0.0311158
Peptoniphilus obesi	0.150407	0.411972
Peptostreptococcus anaerobius	0	0.0414054
Phascolarctobacterium succinatutens	0	0.00843328
Planktosalinus lacus	0	0.0771143
Planococcus donghaensis	0	0.0120706
Planomicrobium flavidum	0.27633	0
Porphyromonas asaccharolytica	0	0.222769
Porphyromonas levii	0.0209871	1.56519
Porphyromonas pogonae	0	0.00484445
Porphyromonas somerae	0.0104935	1.22087
Porphyromonas uenonis	0	1.20888
Prevotella bergensis	0	0.00695022
Prevotella buccalis	0	0.00635091
Prevotella jejuni	0	0.0552777
Prevotella shahii	0	0.00255985
Proteiniclasticum ruminis	0.82899	0
Proteiniphilum acetatigenes	0	0.0018957
Pseudoalteromonas haloplanktis	0.0909441	0
Pseudoflavonifractor phocaeensis	0.0104935	0.00231685
Pseudomonas anguilliseptica	0.0104935	0
Pseudomonas caeni	24.9781	0.0661465
Pseudomonas flexibilis	0.0104935	0
Pseudomonas formosensis	0	0.0018957
Pseudomonas litoralis	0.703068	0.0018957
Pseudomonas marincola	0.0104935	0.0025276
Pseudomonas pertucinogena	0	0.0738988
Pseudomonas sihuiensis	0.0104935	0
Pseudomonas xiamenensis	0.430235	0
Psychrobacter aquaticus	0.0104935	0
Psychrobacter fulvigenes	38.973	0
Psychrobacter pasteurii	3.64476	0
Psychrobacter phenylpyruvicus	0	0.0157727
Psychrobacter pulmonis	4.2219	0
Psychrobacter submarinus	0.0104935	0
Romboutsia timonensis	0.0104935	0.0570638
Ruminobacter amylophilus	0	0.0156272
Saccharofermentans acetigenes	0.0104935	0.0606885
Salinicoccus alkaliphilus	0	0.0018957
Savagea faecisuis	0	0.0109524
Schwartzia succinivorans	0	0.0093645
Sediminispirochaeta bajacaliforniensis	0	0.516784
Selenomonas dianae	0	0.09394
Selenomonas flueggei	0	0.659353
Shewanella morhuae	0.0349785	0
Solibacillus isronensis	0.185386	0
Solitalea canadensis	0.0559656	0
Sphaerochaeta pleomorpha	0.0104935	0
Spirochaeta africana	0	3.74043
Sporanaerobacter acetigenes	0.0314806	0.00843294
Sulfurimonas gotlandica	0.0629613	0
Thauera linaloolentis	0	0.0774305
Thiomicrorhabdus arctica	0.0174892	0
Tindallia magadiensis	0.0104935	0
Tissierella carlieri	0.0104935	0
Tissierella creatinini	0.430235	0.0963244
Tissierella creatinophila	0	0.0439371
Tissierella praeacuta	0.69957	0.00782579
Treponema denticola	0.0769527	9.79343
Treponema lecithinolyticum	0	5.34557
Treponema maltophilum	0	0.00226019
Treponema medium	0.0349785	6.48412
Treponema pedis	0.437231	20.9034
Treponema porcinum	0	0.0701949
Treponema putidum	0	0.00277059
Trichococcus pasteurii	0	0.0018957
Truepera radiovictrix	0.0209871	0.0124022
Trueperella bialowiezensis	0	0.0193211
Turicibacter sanguinis	0	0.0303713
Unclassified species	0.286824	12.3951
Wohlfahrtiimonas chitiniclastica	0	0.0815933
Wolinella succinogenes	0	0.350678
Youngiibacter fragilis	0.0594634	0.0146308
